# Supplementary material for: Microglia sense fungal infections through capsular components from capillary-bound Cryptococcus neoformans via endothelial nucleotide signaling
Source: PLoS Biol. 2026 Feb 6;24(2):e3003642. doi: 10.1371/journal.pbio.3003642 (PMC12904584; doi:10.1371/journal.pbio.3003642)
Supplement: S1 Data — The file contains multiple datasheets. (XLSX) [file pbio.3003642.s022.xlsx]

## Sheet: Fig 1
panel D	Size of colony diameter (μm)
	1 wk	2 wk	3 wk		ANOVA summary			Tukey's multiple comparisons test	Mean diff.	95.00% CI of diff.	Below threshold?	Summary	Adjusted P Value
	18	20	45		F	11.44		1 wk vs. 2 wk	-89.48	-375.2 to 196.2	No	ns	0.735	A-B
	20	23	45		P value	<0.0001		1 wk vs. 3 wk	-501.5	-785.2 to -217.8	Yes	***	0.0002	A-C
	20	28	56		P value summary	****		2 wk vs. 3 wk	-412	-666.7 to -157.3	Yes	***	0.0007	B-C
	23	32	85		Significant diff. among means (P < 0.05)?	Yes
	23	43	86		R squared	0.2386		Test details	Mean 1	Mean 2	Mean diff.	SE of diff.	n1	n2	q	DF
	25	43	120					1 wk vs. 2 wk	54.84	144.3	-89.48	119.4	19	28	1.06	73
	29	54	120					1 wk vs. 3 wk	54.84	556.3	-501.5	118.6	19	29	5.98	73
	34	56	220					2 wk vs. 3 wk	144.3	556.3	-412	106.5	28	29	5.474	73
	34	58	230
	36	76	230
	43	76	234
	50	80	235
	50	89	250
	54	90	320
	80	102	330
	80	103	342
	103	110	352
	140	140	432
	180	140	435
		150	450
		154	502
		201	543
		230	570
		301	905
		351	1145
		380	1397
		401	2045
		510	2180
			2230
panel F	% of Cn with microglia
	10 min	6 h	12 h	24 h	ANOVA summary			Tukey's multiple comparisons test	Mean diff.	95.00% CI of diff.	Below threshold?	Summary	Adjusted P Value
	0	0	0	0	F	110.6		10 min vs. 6 h	-3.264	-21.37 to 14.84	No	ns	0.9361	A-B
	0	3.125	41.6667	88.4615	P value	<0.0001		10 min vs. 12 h	-27.14	-45.25 to -9.039	Yes	**	0.0059	A-C
	0	0	15.625	92.5926	P value summary	****		10 min vs. 24 h	-90.65	-108.8 to -72.55	Yes	****	<0.0001	A-D
	0	6.66667	24.1379	90.9091	Significant diff. among means (P < 0.05)?	Yes		6 h vs. 12 h	-23.88	-41.98 to -5.776	Yes	*	0.0124	B-C
					R squared	0.9765		6 h vs. 24 h	-87.39	-105.5 to -69.29	Yes	****	<0.0001	B-D
								12 h vs. 24 h	-63.51	-81.61 to -45.41	Yes	****	<0.0001	C-D
								Test details	Mean 1	Mean 2	Mean diff.	SE of diff.	n1	n2	q	DF
								10 min vs. 6 h	0	3.264	-3.264	5.653	3	3	0.8165	8
								10 min vs. 12 h	0	27.14	-27.14	5.653	3	3	6.79	8
								10 min vs. 24 h	0	90.65	-90.65	5.653	3	3	22.68	8
								6 h vs. 12 h	3.264	27.14	-23.88	5.653	3	3	5.974	8
								6 h vs. 24 h	3.264	90.65	-87.39	5.653	3	3	21.86	8
								12 h vs. 24 h	27.14	90.65	-63.51	5.653	3	3	15.89	8
panel H	Number of Cn/colony
	12 h	24 h	36 h	48 h	ANOVA summary			Tukey's multiple comparisons test	Mean diff.	95.00% CI of diff.	Below threshold?	Summary	Adjusted P Value
	1	1	1	1	F	32.86		12 h vs. 24 h	-0.3872	-2.478 to 1.704	No	ns	0.9624	A-B
	1	1	1	1	P value	<0.0001		12 h vs. 36 h	-2.272	-4.323 to -0.2220	Yes	*	0.0237	A-C
	1	1	1	2	P value summary	****		12 h vs. 48 h	-6.47	-8.454 to -4.485	Yes	****	<0.0001	A-D
	1	1	1	2	Significant diff. among means (P < 0.05)?	Yes		24 h vs. 36 h	-1.885	-3.887 to 0.1162	No	ns	0.0724	B-C
	1	1	2	2	R squared	0.5119		24 h vs. 48 h	-6.082	-8.017 to -4.148	Yes	****	<0.0001	B-D
	1	1	2	3				36 h vs. 48 h	-4.197	-6.088 to -2.307	Yes	****	<0.0001	C-D
	1	1	2	4
	1	1	2	4				Test details	Mean 1	Mean 2	Mean diff.	SE of diff.	n1	n2	q	DF
	1	1	3	4				12 h vs. 24 h	1.048	1.435	-0.3872	0.7993	21	23	0.685	94
	1	1	3	5				12 h vs. 36 h	1.048	3.32	-2.272	0.7839	21	25	4.099	94
	1	1	3	5				12 h vs. 48 h	1.048	7.517	-6.47	0.7588	21	29	12.06	94
	1	1	3	6				24 h vs. 36 h	1.435	3.32	-1.885	0.7652	23	25	3.484	94
	1	1	3	6				24 h vs. 48 h	1.435	7.517	-6.082	0.7395	23	29	11.63	94
	1	1	3	7				36 h vs. 48 h	3.32	7.517	-4.197	0.7228	25	29	8.213	94
	1	1	4	7
	1	1	4	8
	1	1	4	8
	1	2	4	8
	1	2	4	8
	1	2	5	9
	2	3	5	10
		3	5	11
		4	5	11
			6	12
			7	13
				14
				15
				15
				17

## Sheet: Fig 2
panel B	Shortest distance to capillaries				Unpaired t test
	w/o Cn	with Cn			P value	<0.0001
	1.5474	0.842			P value summary	****
	1.7396	0.9503			Significantly different (P < 0.05)?	Yes
	1.9275	0.9535			One- or two-tailed P value?	Two-tailed
	2.5303	1.0436			t, df	t=7.519, df=83
	2.6697	1.115
	2.7282	1.1527
	2.8585	1.1628
	3.1854	1.1821
	3.3737	1.2692
	3.6304	1.2824
	3.6551	1.3959
	3.8423	1.4252
	4.1964	1.4659
	4.3769	1.5159
	4.6402	1.5833
	5.1039	1.6491
	5.1123	1.6882
	5.1136	1.698
	5.258	1.7037
	5.3549	1.7197
	5.7295	1.7696
	5.8047	1.7883
	5.9256	1.8175
	5.9313	1.8361
	6.2892	1.8382
	6.4582	1.9722
	7.1089	2.0585
	7.2788	2.1632
	7.3576	2.4246
	7.9765	2.6916
	8.7918	3.2584
	8.9742
	9.0641
	9.2432
	9.4839
	10.2288
	10.7202
	10.7747
	11.5653
	11.6684
	12.0008
	12.053
	12.2193
	13.2681
	13.8052
	14.3222
	14.7504
	14.8937
	17.2714
	17.3468
	17.4704
	17.6639
	18.8203
	19.3378
panel C	% of all Cn with microglia				Unpaired t test
	Intravascular Cn	Extravascular Cn			P value	<0.0001
	96.6667	3.33333			P value summary	****
	100	0			Significantly different (P < 0.05)?	Yes
	96.6667	3.33333			One- or two-tailed P value?	Two-tailed
	93.3333	6.66667			t, df	t=48.50, df=6
panel H	% intensity to background
	with Cn	w/o Cn			Unpaired t test
	98.0364	75.8674			P value	<0.0001
	109.982	82.5714			P value summary	****
	121.873	83.7551			Significantly different (P < 0.05)?	Yes
	125.546	84.7857			One- or two-tailed P value?	Two-tailed
	133.709	86.7143			t, df	t=8.045, df=58
	134.409	89.3775
	135.218	90.7551
	137.064	94.9898
	142.964	95.9592
	150.327	97.6326
	154.582	98.9388
	159.327	99.6939
	169.891	100.633
	169.918	101.449
	173.745	101.52
	179.518	101.765
	182.064	104.49
	183.927	108.194
	191.709	109.418
	191.9	110.704
	194.973	117.612
	195.373	117.786
	197.718	122.857
	218.155	125.071
	219.4	126.898
	231.391	127.908
	234.091	128.612
	239.364	130.194
	240.764	132.571
	293.945	136.031

## Sheet: Fig 3
panel B	% fungi with microglia				Unpaired t test
	24 h	48 h			P value	0.2283
	3.33333	6.66667			P value summary	ns
	0	3.33333			Significantly different (P < 0.05)?	No
	0	0			One- or two-tailed P value?	Two-tailed
	3.33333	6.66667			t, df	t=1.342, df=6
panel D	Candida hyphae length (μm)				ANOVA summary			Tukey's multiple comparisons test	Mean diff.	95.00% CI of diff.	Below threshold?	Summary	Adjusted P Value
	10 min	12 h	24 h		F	58.64		10 min vs. 12 h	-25.37	-36.39 to -14.34	Yes	****	<0.0001	A-B
	0	11.07	20.47		P value	<0.0001		10 min vs. 24 h	-46.89	-57.91 to -35.86	Yes	****	<0.0001	A-C
	0	11.11	21.29		P value summary	****		12 h vs. 24 h	-21.52	-29.01 to -14.03	Yes	****	<0.0001	B-C
	0	12.59	25.1		Significant diff. among means (P < 0.05)?	Yes
	0	12.66	26.33		R squared	0.6399		Test details	Mean 1	Mean 2	Mean diff.	SE of diff.	n1	n2	q	DF
	0	13.09	26.63					10 min vs. 12 h	0	25.37	-25.37	4.597	9	30	7.803	66
	0	15.17	26.86					10 min vs. 24 h	0	46.89	-46.89	4.597	9	30	14.42	66
	0	15.19	32.74					12 h vs. 24 h	25.37	46.89	-21.52	3.123	30	30	9.744	66
	0	16.33	37.28
	0	16.46	37.89
		18.18	39.37
		19.11	41.66
		20	42.41
		22.25	43.66
		22.66	44.4
		23.11	46.31
		24.97	47.25
		26.35	47.5
		27.95	51.23
		29.77	52.57
		31.87	55.06
		32.32	59.29
		34.18	59.84
		34.75	60.28
		37.53	60.6
		38.11	63.79
		38.59	64.8
		38.63	65.44
		38.89	67.92
		38.95	69
		39.15	69.61
panel G	% fungi with microglia				Unpaired t test
	12 h	24 h			P value	0.2335
	6.66667	3.57143			P value summary	ns
	3.44828	7.40741			Significantly different (P < 0.05)?	No
	0	3.33333			One- or two-tailed P value?	Two-tailed
	3.22581	12			t, df	t=1.325, df=6

## Sheet: Fig 4
panel B	Number of microglia/FOV				Unpaired t test
	Control	PLX3397			P value	<0.0001
	87	5			P value summary	****
	87	8			Significantly different (P < 0.05)?	Yes
	90	9			One- or two-tailed P value?	Two-tailed
	95	10			t, df	t=17.14, df=16
	98	11
	101	13
	110	14
	120	15
	131	18
panel D	% of Cn with microglia				Unpaired t test
	WT	PLX			P value	0.0006
	93.3333	66.6667			P value summary	***
	96.6667	60			Significantly different (P < 0.05)?	Yes
	90	73.3333			One- or two-tailed P value?	Two-tailed
	93.3333	53.3333			t, df	t=6.647, df=6
panel E	Number of Cn/colony
	PBS	PLX			Unpaired t test
	3	3			P value	0.0494
	5	3			P value summary	*
	5	5			Significantly different (P < 0.05)?	Yes
	5	6			One- or two-tailed P value?	Two-tailed
	6	7			t, df	t=2.007, df=58
	8	7
	8	8
	9	8
	9	9
	9	9
	10	9
	10	9
	13	10
	13	10
	13	10
	14	11
	15	11
	16	11
	16	12
	16	13
	17	13
	18	13
	18	14
	18	15
	19	15
	22	16
	24	17
	25	17
	25	19
	27	19
panel F		Control				PLX3397
	Brain	400000	333333	226667	300000	146667	240000	246667	206667
	Liver	28666.7	28666.7	21333.3	42666.7	22666.7	31333.3	24666.7	63333.3
	Kidney	2133.33	1333.33	2266.67	2200	3333.33	1266.67	1533.33	933.333
	Spleen	4266.67	2800	1866.67	1400	2133.33	2200	6533.33	3400
	Lung	3600	3733.33	2600	1266.67	4333.33	1866.67	1600	2733.33
panel H		iDTR				CX3CR1CreiDTR
	Brain	373333	313333	513333	273333	200000	293333	106667	160000
	Liver	40666.7	32666.7	21333.3	19333.3	11333.3	48000	24000	38000
	Kidney	1133.33	3333.33	1333.33	1066.67	2933.33	2533.33	2133.33	1400
	Spleen	3800	2333.33	2466.67	1600	2200	3600	4866.67	2866.67
	Lung	3400	4866.67	3266.67	2533.33	2000	3000	1666.67	2200

## Sheet: Fig 5
panel B	Capsule thickness (μm)
	H99	cap59Δ	cap60Δ	cap64Δ
	1.39	0	0	0
	1.43	0	0	0
	1.44	0	0	0
	1.9	0	0	0
	2.14	0	0	0
	2.29	0	0	0
	2.4	0	0	0
	2.4	0	0	0
	2.45	0	0	0
	2.46	0	0	0
	2.47	0	0	0
	2.48	0	0	0
	2.49	0	0	0
	2.5	0	0	0
	2.5	0	0	0
	2.5	0	0	0
	2.53	0	0	0
	2.54	0	0	0
	2.61	0	0	0
	2.65	0	0	0
	2.89	0	0	0
	2.93	0	0	0
	2.93	0	0	0
	2.94	0	0	0
	2.97	0	0	0
	3.01	0	0	0
	3.17	0	0	0
	3.47	0	0	0
	3.6	0	0	0
	3.64	0	0	0
Panel D	% of Cn with microglia				ANOVA summary
	H99 24h	cap59Δ 24h	cap60Δ 24h	cap64Δ 24h	F	84.63		Tukey's multiple comparisons test	Mean diff.	95.00% CI of diff.	Below threshold?	Summary	Adjusted P Value
	80	10	13.7931	13.3333	P value	<0.0001		H99 24h vs. cap59Δ 24h	76.67	58.32 to 95.02	Yes	****	<0.0001	A-B
	90	16.6667	28.5714	17.8571	P value summary	****		H99 24h vs. cap60Δ 24h	71.43	53.08 to 89.78	Yes	****	<0.0001	A-C
	96.6667	10	10	10	Significant diff. among means (P < 0.05)?	Yes		H99 24h vs. cap64Δ 24h	75.16	56.81 to 93.51	Yes	****	<0.0001	A-D
					R squared	0.9695		cap59Δ 24h vs. cap60Δ 24h	-5.233	-23.58 to 13.12	No	ns	0.7988	B-C
								cap59Δ 24h vs. cap64Δ 24h	-1.508	-19.86 to 16.84	No	ns	0.9931	B-D
								cap60Δ 24h vs. cap64Δ 24h	3.725	-14.63 to 22.08	No	ns	0.9126	C-D
								Test details	Mean 1	Mean 2	Mean diff.	SE of diff.	n1	n2	q	DF
								H99 24h vs. cap59Δ 24h	88.89	12.22	76.67	5.73	3	3	18.92	8
								H99 24h vs. cap60Δ 24h	88.89	17.45	71.43	5.73	3	3	17.63	8
								H99 24h vs. cap64Δ 24h	88.89	13.73	75.16	5.73	3	3	18.55	8
								cap59Δ 24h vs. cap60Δ 24h	12.22	17.45	-5.233	5.73	3	3	1.291	8
								cap59Δ 24h vs. cap64Δ 24h	12.22	13.73	-1.508	5.73	3	3	0.3722	8
								cap60Δ 24h vs. cap64Δ 24h	17.45	13.73	3.725	5.73	3	3	0.9192	8
	H99 48h	cap59Δ 48h	cap60Δ 48h	cap64Δ 48h	ANOVA summary			Tukey's multiple comparisons test	Mean diff.	95.00% CI of diff.	Below threshold?	Summary	Adjusted P Value
	93.3333	33.3333	51.7241	70	F	60.12		H99 48h vs. cap59Δ 48h	62.22	46.43 to 78.01	Yes	****	<0.0001	A-B
	96.6667	26.6667	35.7143	64.2857	P value	<0.0001		H99 48h vs. cap60Δ 48h	48.63	32.84 to 64.42	Yes	****	<0.0001	A-C
	86.6667	30	43.3333	56.6667	P value summary	****		H99 48h vs. cap64Δ 48h	28.57	12.78 to 44.36	Yes	**	0.0018	A-D
					Significant diff. among means (P < 0.05)?	Yes		cap59Δ 48h vs. cap60Δ 48h	-13.59	-29.38 to 2.201	No	ns	0.0939	B-C
					R squared	0.9575		cap59Δ 48h vs. cap64Δ 48h	-33.65	-49.44 to -17.86	Yes	***	0.0006	B-D
								cap60Δ 48h vs. cap64Δ 48h	-20.06	-35.85 to -4.268	Yes	*	0.0152	C-D
								Test details	Mean 1	Mean 2	Mean diff.	SE of diff.	n1	n2	q	DF
								H99 48h vs. cap59Δ 48h	92.22	30	62.22	4.931	3	3	17.84	8
								H99 48h vs. cap60Δ 48h	92.22	43.59	48.63	4.931	3	3	13.95	8
								H99 48h vs. cap64Δ 48h	92.22	63.65	28.57	4.931	3	3	8.194	8
								cap59Δ 48h vs. cap60Δ 48h	30	43.59	-13.59	4.931	3	3	3.897	8
								cap59Δ 48h vs. cap64Δ 48h	30	63.65	-33.65	4.931	3	3	9.65	8
								cap60Δ 48h vs. cap64Δ 48h	43.59	63.65	-20.06	4.931	3	3	5.753	8
panel F	H99 24h	uge1Δ 24h	H99 48h	uge1Δ 48h	ANOVA summary			Tukey's multiple comparisons test	Mean diff.	95.00% CI of diff.	Below threshold?	Summary	Adjusted P Value
	92.3077	87.8788	85.7143	90.3226	F	2.07		H99 24h vs. uge1Δ 24h	1.272	-6.976 to 9.520	No	ns	0.9583	A-B
	96.1539	96.5517	89.2857	92	P value	0.1827		H99 24h vs. H99 48h	5.491	-2.757 to 13.74	No	ns	0.2221	A-C
	93.3333	93.5484	90.3226	85.7143	P value summary	ns		H99 24h vs. uge1Δ 48h	4.586	-3.662 to 12.83	No	ns	0.3478	A-D
					Significant diff. among means (P < 0.05)?	No		uge1Δ 24h vs. H99 48h	4.219	-4.029 to 12.47	No	ns	0.4117	B-C
					R squared	0.437		uge1Δ 24h vs. uge1Δ 48h	3.314	-4.934 to 11.56	No	ns	0.5951	B-D
								H99 48h vs. uge1Δ 48h	-0.9048	-9.153 to 7.343	No	ns	0.9841	C-D
								Test details	Mean 1	Mean 2	Mean diff.	SE of diff.	n1	n2	q	DF
								H99 24h vs. uge1Δ 24h	93.93	92.66	1.272	2.576	3	3	0.6984	8
								H99 24h vs. H99 48h	93.93	88.44	5.491	2.576	3	3	3.015	8
								H99 24h vs. uge1Δ 48h	93.93	89.35	4.586	2.576	3	3	2.518	8
								uge1Δ 24h vs. H99 48h	92.66	88.44	4.219	2.576	3	3	2.316	8
								uge1Δ 24h vs. uge1Δ 48h	92.66	89.35	3.314	2.576	3	3	1.82	8
								H99 48h vs. uge1Δ 48h	88.44	89.35	-0.9048	2.576	3	3	0.4968	8
panel G	% of Cn with microglia				ANOVA summary			Tukey's multiple comparisons test	Mean diff.	95.00% CI of diff.	Below threshold?	Summary	Adjusted P Value
	H99 24h	uxs1Δ 24h	H99 48h	uxs1Δ 48h	F	1.642		H99 24h vs. uxs1Δ 24h	5.708	-9.157 to 20.57	No	ns	0.627	A-B
	86.6667	83.3333	96.6667	96.6667	P value	0.2554		H99 24h vs. H99 48h	-3.372	-18.24 to 11.49	No	ns	0.8839	A-C
	92.3077	86.6667	93.3333	76.6667	P value summary	ns		H99 24h vs. uxs1Δ 48h	4.597	-10.27 to 19.46	No	ns	0.759	A-D
	90.9091	82.7586	90	82.7586	Significant diff. among means (P < 0.05)?	No		uxs1Δ 24h vs. H99 48h	-9.08	-23.95 to 5.785	No	ns	0.2794	B-C
					R squared	0.3811		uxs1Δ 24h vs. uxs1Δ 48h	-1.111	-15.98 to 13.75	No	ns	0.9948	B-D
								H99 48h vs. uxs1Δ 48h	7.969	-6.896 to 22.83	No	ns	0.3755	C-D
								Test details	Mean 1	Mean 2	Mean diff.	SE of diff.	n1	n2	q	DF
								H99 24h vs. uxs1Δ 24h	89.96	84.25	5.708	4.642	3	3	1.739	8
								H99 24h vs. H99 48h	89.96	93.33	-3.372	4.642	3	3	1.027	8
								H99 24h vs. uxs1Δ 48h	89.96	85.36	4.597	4.642	3	3	1.401	8
								uxs1Δ 24h vs. H99 48h	84.25	93.33	-9.08	4.642	3	3	2.766	8
								uxs1Δ 24h vs. uxs1Δ 48h	84.25	85.36	-1.111	4.642	3	3	0.3385	8
								H99 48h vs. uxs1Δ 48h	93.33	85.36	7.969	4.642	3	3	2.428	8

## Sheet: Fig 6
panel B	% of Cn with microglia				ANOVA summary			Tukey's multiple comparisons test	Mean diff.	95.00% CI of diff.	Below threshold?	Summary	Adjusted P Value
	Saline	Clopidogrel	oATP		F	154.3		Saline vs. Clopidogrel	63.19	51.45 to 74.94	Yes	****	<0.0001	A-B
	90	25.9259	93.3333		P value	<0.0001		Saline vs. oATP	-1.58	-13.33 to 10.17	No	ns	0.9258	A-C
	96.5517	35.7143	96.6667		P value summary	****		Clopidogrel vs. oATP	-64.77	-76.52 to -53.03	Yes	****	<0.0001	B-C
	86.6667	16.6667	93.3333		Significant diff. among means (P < 0.05)?	Yes
	90	32.1429	86.2069		R squared	0.9717		Test details	Mean 1	Mean 2	Mean diff.	SE of diff.	n1	n2	q	DF
								Saline vs. Clopidogrel	90.8	27.61	63.19	4.207	4	4	21.24	9
								Saline vs. oATP	90.8	92.39	-1.58	4.207	4	4	0.5313	9
								Clopidogrel vs. oATP	27.61	92.39	-64.77	4.207	4	4	21.77	9
panel D	% of Cn with microglia				ANOVA summary			Tukey's multiple comparisons test	Mean diff.	95.00% CI of diff.	Below threshold?	Summary	Adjusted P Value
	WT 24h	P2Y12-/- 24h	WT 48h	P2Y12-/- 48h	F	63.4		WT 24h vs. P2Y12-/- 24h	58.84	43.81 to 73.86	Yes	****	<0.0001	A-B
	92	33.3333	80	66.6667	P value	<0.0001		WT 24h vs. WT 48h	3.155	-11.87 to 18.18	No	ns	0.911	A-C
	90.3226	40	92.8571	69.2308	P value summary	****		WT 24h vs. P2Y12-/- 48h	24.21	10.16 to 38.27	Yes	**	0.002	A-D
	93.3333	25.8065	93.3333	74.0741	Significant diff. among means (P < 0.05)?	Yes		P2Y12-/- 24h vs. WT 48h	-55.68	-70.71 to -40.66	Yes	****	<0.0001	B-C
				60.7143	R squared	0.9548		P2Y12-/- 24h vs. P2Y12-/- 48h	-34.62	-48.68 to -20.57	Yes	***	0.0001	B-D
								WT 48h vs. P2Y12-/- 48h	21.06	7.005 to 35.11	Yes	**	0.0052	C-D
								Test details	Mean 1	Mean 2	Mean diff.	SE of diff.	n1	n2	q	DF
								WT 24h vs. P2Y12-/- 24h	91.89	33.05	58.84	4.813	3	3	17.29	9
								WT 24h vs. WT 48h	91.89	88.73	3.155	4.813	3	3	0.9272	9
								WT 24h vs. P2Y12-/- 48h	91.89	67.67	24.21	4.502	3	4	7.607	9
								P2Y12-/- 24h vs. WT 48h	33.05	88.73	-55.68	4.813	3	3	16.36	9
								P2Y12-/- 24h vs. P2Y12-/- 48h	33.05	67.67	-34.62	4.502	3	4	10.88	9
								WT 48h vs. P2Y12-/- 48h	88.73	67.67	21.06	4.502	3	4	6.615	9
panel E	Number of Cn/colony
	WT	P2Y12-/-			Unpaired t test
	1	1			P value	0.0149
	2	1			P value summary	*
	4	3			Significantly different (P < 0.05)?	Yes
	4	4			One- or two-tailed P value?	Two-tailed
	5	4			t, df	t=2.508, df=58
	5	4
	6	5
	6	5
	7	6
	8	6
	9	6
	9	6
	9	6
	10	7
	10	8
	10	8
	10	8
	12	9
	12	9
	13	9
	13	9
	15	10
	15	10
	15	11
	16	11
	16	12
	18	12
	18	12
	20	14
	22	15
panel F		WT				P2Y12-/-
	Brain	393333	306667	386667	333333	226667	246667	313333	266667
	Liver	26000	28000	18000	24666.7	9333.33	34666.7	19333.3	36666.7
	Kidney	2333.33	2600	1600	3000	2933.33	3066.67	2200	1200
	Spleen	3200	2533.33	2733.33	1200	2733.33	2866.67	4333.33	3400
	Lung	3533.33	3266.67	2000	2066.67	3400	2866.67	1333.33	2933.33

## Sheet: Fig 7
panel D	Control	GXM	ARL	GXM+ARL	ANOVA summary			Tukey's multiple comparisons test	Mean diff.	95.00% CI of diff.	Below threshold?	Summary	Adjusted P Value
	12.279	13.0417	12.4748	22.4307	F	30.35		Control vs. GXM	-1.386	-7.835 to 5.062	No	ns	0.9176	A-B
	11.0938	14.4434	11.3515	33.9841	P value	<0.0001		Control vs. ARL	-0.1649	-6.614 to 6.284	No	ns	0.9998	A-C
	11.8256	11.4648	14.7113	33.9326	P value summary	****		Control vs. GXM+ARL	-17.39	-23.84 to -10.95	Yes	****	<0.0001	A-D
	13.9899	15.7832	11.3102	28.4187	Significant diff. among means (P < 0.05)?	Yes		GXM vs. ARL	1.221	-5.227 to 7.670	No	ns	0.9414	B-C
					R squared	0.8836		GXM vs. GXM+ARL	-16.01	-22.46 to -9.560	Yes	****	<0.0001	B-D
								ARL vs. GXM+ARL	-17.23	-23.68 to -10.78	Yes	****	<0.0001	C-D
								Test details	Mean 1	Mean 2	Mean diff.	SE of diff.	n1	n2	q	DF
								Control vs. GXM	12.3	13.68	-1.386	2.172	4	4	0.9025	12
								Control vs. ARL	12.3	12.46	-0.1649	2.172	4	4	0.1074	12
								Control vs. GXM+ARL	12.3	29.69	-17.39	2.172	4	4	11.33	12
								GXM vs. ARL	13.68	12.46	1.221	2.172	4	4	0.7952	12
								GXM vs. GXM+ARL	13.68	29.69	-16.01	2.172	4	4	10.42	12
								ARL vs. GXM+ARL	12.46	29.69	-17.23	2.172	4	4	11.22	12
panel E	Control	GXM	ARL	GXM+ARL	ANOVA summary			Tukey's multiple comparisons test	Mean diff.	95.00% CI of diff.	Below threshold?	Summary	Adjusted P Value
	0.352	0.335	0.345	0.343	F	0.8577		Control vs. GXM	0.01625	-0.03114 to 0.06364	No	ns	0.7424	A-B
	0.387	0.345	0.367	0.356	P value	0.4893		Control vs. ARL	0.02525	-0.02214 to 0.07264	No	ns	0.4238	A-C
	0.345	0.398	0.345	0.376	P value summary	ns		Control vs. GXM+ARL	0.01325	-0.03414 to 0.06064	No	ns	0.8393	A-D
	0.398	0.339	0.324	0.354	Significant diff. among means (P < 0.05)?	No		GXM vs. ARL	0.009	-0.03839 to 0.05639	No	ns	0.9409	B-C
					R squared	0.1766		GXM vs. GXM+ARL	-0.003	-0.05039 to 0.04439	No	ns	0.9975	B-D
								ARL vs. GXM+ARL	-0.012	-0.05939 to 0.03539	No	ns	0.8742	C-D
								Test details	Mean 1	Mean 2	Mean diff.	SE of diff.	n1	n2	q	DF
								Control vs. GXM	0.3705	0.3543	0.01625	0.01596	4	4	1.44	12
								Control vs. ARL	0.3705	0.3453	0.02525	0.01596	4	4	2.237	12
								Control vs. GXM+ARL	0.3705	0.3573	0.01325	0.01596	4	4	1.174	12
								GXM vs. ARL	0.3543	0.3453	0.009	0.01596	4	4	0.7974	12
								GXM vs. GXM+ARL	0.3543	0.3573	-0.003	0.01596	4	4	0.2658	12
								ARL vs. GXM+ARL	0.3453	0.3573	-0.012	0.01596	4	4	1.063	12

## Sheet: S1 Fig
panel C	Percent Cn in capillary			Unpaired t test
	10 min	24 h		P value	0.0018
	100	92		P value summary	**
	100	88.4615		Significantly different (P < 0.05)?	Yes
	100	87.0968		One- or two-tailed P value?	Two-tailed
				t, df	t=7.401, df=4
panel E	naive	12 h	24 h	48 h	ANOVA summary			Tukey's multiple comparisons test	Mean diff.	95.00% CI of diff.	Below threshold?	Summary	Adjusted P Value
	1012	1065	1179	1428	F	37.85		naive vs. 12 h	-57.66	-410.2 to 294.9	No	ns	0.974	A-B
	1038	1190	1243	1435	P value	<0.0001		naive vs. 24 h	-851.8	-1207 to -496.3	Yes	****	<0.0001	A-C
	1074	1234	1311	1445	P value summary	****		naive vs. 48 h	-1250	-1612 to -888.2	Yes	****	<0.0001	A-D
	1095	1234	1319	1671	Significant diff. among means (P < 0.05)?	Yes		12 h vs. 24 h	-794.1	-1162 to -426.5	Yes	****	<0.0001	B-C
	1116	1235	1454	1680	R squared	0.4681		12 h vs. 48 h	-1192	-1566 to -818.6	Yes	****	<0.0001	B-D
	1133	1236	1551	1717				24 h vs. 48 h	-398.3	-774.8 to -21.74	Yes	*	0.0337	C-D
	1147	1266	1604	1848
	1172	1270	1710	1860				Test details	Mean 1	Mean 2	Mean diff.	SE of diff.	n1	n2	q	DF
	1195	1272	1742	1945				naive vs. 12 h	1317	1374	-57.66	135.5	38	33	0.602	129
	1197	1299	1791	1985				naive vs. 24 h	1317	2168	-851.8	136.6	38	32	8.819	129
	1201	1305	1817	1994				naive vs. 48 h	1317	2567	-1250	139	38	30	12.72	129
	1204	1307	1828	2010				12 h vs. 24 h	1374	2168	-794.1	141.2	33	32	7.952	129
	1212	1315	1841	2023				12 h vs. 48 h	1374	2567	-1192	143.6	33	30	11.74	129
	1216	1324	1849	2068				24 h vs. 48 h	2168	2567	-398.3	144.7	32	30	3.893	129
	1223	1324	1887	2079
	1256	1332	1918	2131
	1278	1348	1939	2171
	1286	1351	1942	2459
	1309	1366	2049	2599
	1322	1383	2237	3142
	1324	1427	2432	3208
	1330	1429	2587	3265
	1354	1435	2628	3333
	1372	1439	2634	3484
	1385	1457	2679	3680
	1408	1474	2717	3685
	1410	1489	2758	3832
	1422	1564	2989	4163
	1451	1574	3002	4204
	1475	1576	3191	4453
	1481	1593	3648
	1487	1602	3909
	1513	1633
	1529
	1557
	1580
	1593
	1671
panel G	Microglia volume (μm3)				ANOVA summary			Tukey's multiple comparisons test	Mean diff.	95.00% CI of diff.	Below threshold?	Summary	Adjusted P Value
	naive	12 h	24 h	48 h	F	66.6		naive vs. 12 h	-202.4	-598.4 to 193.5	No	ns	0.5452	A-B
	410	638	786	972	P value	<0.0001		naive vs. 24 h	-533.9	-933.2 to -134.6	Yes	**	0.0038	A-C
	519	656	794	1005	P value summary	****		naive vs. 48 h	-2047	-2454 to -1641	Yes	****	<0.0001	A-D
	547	658	848	1264	Significant diff. among means (P < 0.05)?	Yes		12 h vs. 24 h	-331.5	-744.3 to 81.42	No	ns	0.162	B-C
	574	678	878	1291	R squared	0.6077		12 h vs. 48 h	-1845	-2265 to -1425	Yes	****	<0.0001	B-D
	598	679	896	1865				24 h vs. 48 h	-1514	-1937 to -1091	Yes	****	<0.0001	C-D
	601	682	933	1876
	607	759	1013	2032				Test details	Mean 1	Mean 2	Mean diff.	SE of diff.	n1	n2	q	DF
	644	788	1049	2056				naive vs. 12 h	791	993.5	-202.4	152.1	38	33	1.882	129
	663	800	1051	2224				naive vs. 24 h	791	1325	-533.9	153.4	38	32	4.922	129
	682	811	1084	2258				naive vs. 48 h	791	2839	-2047	156.2	38	30	18.54	129
	693	846	1105	2330				12 h vs. 24 h	993.5	1325	-331.5	158.6	33	32	2.955	129
	695	864	1139	2409				12 h vs. 48 h	993.5	2839	-1845	161.3	33	30	16.18	129
	712	876	1145	2475				24 h vs. 48 h	1325	2839	-1514	162.5	32	30	13.17	129
	728	920	1175	2608
	734	935	1213	2622
	757	943	1225	2679
	766	945	1230	2753
	785	978	1277	2806
	810	987	1342	2823
	816	1059	1365	2943
	836	1124	1442	3121
	848	1129	1458	3178
	859	1136	1567	3326
	864	1160	1592	3446
	872	1201	1624	3890
	878	1266	1680	3911
	893	1278	1712	4075
	894	1298	1730	5092
	896	1302	1856	5383
	904	1329	1980	6442
	922	1340	2006
	933	1347	2202
	960	1372
	962
	979
	981
	988
	1249
panel H	Total dendrite length (μm)				ANOVA summary			Tukey's multiple comparisons test	Mean diff.	95.00% CI of diff.	Below threshold?	Summary	Adjusted P Value
	naive	12 h	24 h	48 h	F	86.75		naive vs. 12 h	196.4	146.9 to 245.8	Yes	****	<0.0001	A-B
	236	94	77	80	P value	<0.0001		naive vs. 24 h	252.7	202.9 to 302.6	Yes	****	<0.0001	A-C
	295	95	80	83	P value summary	****		naive vs. 48 h	273.2	222.4 to 323.9	Yes	****	<0.0001	A-D
	343	108	90	83	Significant diff. among means (P < 0.05)?	Yes		12 h vs. 24 h	56.38	4.817 to 107.9	Yes	*	0.0262	B-C
	345	110	98	89	R squared	0.6686		12 h vs. 48 h	76.78	24.36 to 129.2	Yes	**	0.0012	B-D
	351	121	102	90				24 h vs. 48 h	20.4	-32.41 to 73.22	No	ns	0.7465	C-D
	365	130	109	100
	365	149	110	102				Test details	Mean 1	Mean 2	Mean diff.	SE of diff.	n1	n2	q	DF
	384	152	115	107				naive vs. 12 h	436.2	239.8	196.4	19	38	33	14.62	129
	397	153	137	109				naive vs. 24 h	436.2	183.4	252.7	19.16	38	32	18.66	129
	398	178	143	113				naive vs. 48 h	436.2	163	273.2	19.5	38	30	19.81	129
	399	180	157	120				12 h vs. 24 h	239.8	183.4	56.38	19.81	33	32	4.025	129
	405	182	160	123				12 h vs. 48 h	239.8	163	76.78	20.14	33	30	5.391	129
	416	190	165	126				24 h vs. 48 h	183.4	163	20.4	20.29	32	30	1.422	129
	420	199	175	129
	423	204	179	132
	432	220	181	147
	438	230	183	154
	439	233	186	156
	442	252	190	157
	443	265	190	169
	451	269	197	175
	458	273	199	186
	459	289	217	195
	464	294	218	197
	470	302	236	224
	470	318	236	261
	471	353	246	263
	472	378	284	267
	478	385	289	344
	485	386	299	410
	495	398	300
	505	408	322
	511	416
	517
	525
	528
	537
	543
panel I	Total dendrite length (μm)				Unpaired t test
	cortex	cerebellum			P value	<0.0001
	217	391			P value summary	****
	219	398			Significantly different (P < 0.05)?	Yes
	220	407			One- or two-tailed P value?	Two-tailed
	227	414			t, df	t=7.105, df=58
	243	419
	265	420
	271	437
	288	447
	323	472
	340	473
	341	475
	361	484
	371	497
	372	498
	376	529
	384	533
	393	540
	397	547
	404	553
	414	602
	423	623
	439	624
	440	625
	442	635
	456	637
	458	639
	469	644
	474	656
	475	685
	478	690
panel J	% Cn with microglia				Unpaired t test
	Cortex	Cerebellum			P value	0.5487
	78.2609	85.7143			P value summary	ns
	87.5	96.1539			Significantly different (P < 0.05)?	No
	91.6667	84.8485			One- or two-tailed P value?	Two-tailed
	92	93.5484			t, df	t=0.6353, df=6
panel K	Percent survival
	Day	10^7	10^5
	4	1
	5	1
	5	1
	5	1
	6	1
	7		1
	8		1
	8		1
	9		1
	9		1

## Sheet: S2 Fig
panel B	% of all Cn with microglia
	93.3333
	86.6667
	88.8889
	92.8571
	89.4737
panel C	% of all Cn with microglia				Unpaired t test
	24 h	48 h			P value	0.4664
	96.6667	90			P value summary	ns
	89.2857	95.8333			Significantly different (P < 0.05)?	No
	93.3333	83.3333			One- or two-tailed P value?	Two-tailed
					t, df	t=0.8041, df=4
panel D	Cn diameter (μm)
	YPD control	with microglia	w/o microglia		ANOVA summary			Tukey's multiple comparisons test	Mean diff.	95.00% CI of diff.	Below threshold?	Summary	Adjusted P Value
	5.18	5.53	5.1		F	88.28		YPD control vs. with microglia	-1.148	-1.395 to -0.9017	Yes	****	<0.0001	A-B
	5.24	5.54	5.11		P value	<0.0001		YPD control vs. w/o microglia	0.0006667	-0.2718 to 0.2731	No	ns	>0.9999	A-C
	5.25	5.61	5.17		P value summary	****		with microglia vs. w/o microglia	1.149	0.9023 to 1.395	Yes	****	<0.0001	B-C
	5.3	5.75	5.18		Significant diff. among means (P < 0.05)?	Yes
	5.35	5.85	5.22		R squared	0.6293		Test details	Mean 1	Mean 2	Mean diff.	SE of diff.	n1	n2	q	DF
	5.36	5.96	5.24					YPD control vs. with microglia	5.464	6.613	-1.148	0.1037	30	47	15.66	104
	5.36	6.04	5.27					YPD control vs. w/o microglia	5.464	5.464	0.0006667	0.1146	30	30	0.008229	104
	5.37	6.14	5.27					with microglia vs. w/o microglia	6.613	5.464	1.149	0.1037	47	30	15.67	104
	5.38	6.16	5.28
	5.39	6.22	5.31
	5.41	6.29	5.34
	5.43	6.32	5.35
	5.44	6.34	5.37
	5.46	6.39	5.37
	5.46	6.42	5.4
	5.46	6.44	5.4
	5.47	6.44	5.41
	5.48	6.45	5.45
	5.48	6.45	5.48
	5.52	6.46	5.56
	5.54	6.47	5.59
	5.54	6.5	5.62
	5.55	6.5	5.64
	5.6	6.5	5.73
	5.6	6.52	5.77
	5.61	6.52	5.78
	5.61	6.54	5.81
	5.65	6.55	5.83
	5.69	6.56	5.9
	5.75	6.56	5.96
		6.57
		6.58
		6.62
		6.64
		6.65
		6.73
		6.73
		6.88
		7.19
		7.26
		7.63
		7.7
		7.78
		7.94
		7.94
		7.96
		7.97
panel E	% of all Cn with microglia				ANOVA summary			Tukey's multiple comparisons test	Mean diff.	95.00% CI of diff.	Below threshold?	Summary	Adjusted P Value
	Control 24h	Heat killed 24h	Control 48h	Heat killed 48h	F	3300		Control 24h vs. Heat killed 24h	84.82	81.35 to 88.30	Yes	****	<0.0001	A-B
	85	0	76.6667	0	P value	<0.0001		Control 24h vs. Control 48h	5.13	1.655 to 8.604	Yes	**	0.0043	A-C
	85.1852	0	80.7692	0	P value summary	****		Control 24h vs. Heat killed 48h	84.82	81.35 to 88.30	Yes	****	<0.0001	A-D
	82.1429	0	78.5714	0	Significant diff. among means (P < 0.05)?	Yes		Heat killed 24h vs. Control 48h	-79.69	-83.17 to -76.22	Yes	****	<0.0001	B-C
	86.9565	0	82.7586	0	R squared	0.9988		Heat killed 24h vs. Heat killed 48h	0	-3.475 to 3.475	No	ns	>0.9999	B-D
								Control 48h vs. Heat killed 48h	79.69	76.22 to 83.17	Yes	****	<0.0001	C-D
								Test details	Mean 1	Mean 2	Mean diff.	SE of diff.	n1	n2	q	DF
								Control 24h vs. Heat killed 24h	84.82	0	84.82	1.17	4	4	102.5	12
								Control 24h vs. Control 48h	84.82	79.69	5.13	1.17	4	4	6.199	12
								Control 24h vs. Heat killed 48h	84.82	0	84.82	1.17	4	4	102.5	12
								Heat killed 24h vs. Control 48h	0	79.69	-79.69	1.17	4	4	96.3	12
								Heat killed 24h vs. Heat killed 48h	0	0	0	1.17	4	4	0	12
								Control 48h vs. Heat killed 48h	79.69	0	79.69	1.17	4	4	96.3	12
panel F	% beads with microglia				Unpaired t test
	24 h	48 h			P value	0.8835
	0	0			P value summary	ns
	0	4.16667			Significantly different (P < 0.05)?	No
	3.33333	0			One- or two-tailed P value?	Two-tailed
					t, df	t=0.1562, df=4
panel G		H99			ras1Δ
	0	0.103	0.121	0.1	0.097	0.111	0.109
	2	0.106	0.122	0.113	0.102	0.123	0.146
	4	0.108	0.123	0.107	0.128	0.111	0.124
	6	0.108	0.124	0.117	0.145	0.166	0.131
	8	0.111	0.129	0.116	0.129	0.11	0.137
	10	0.113	0.131	0.11	0.137	0.14	0.138
	12	0.11	0.124	0.115	0.123	0.137	0.144
	14	0.118	0.131	0.123	0.117	0.126	0.136
	16	0.168	0.161	0.153	0.109	0.087	0.069
	18	0.23	0.265	0.221	0.16	0.171	0.138
	20	0.432	0.416	0.398	0.168	0.168	0.203
	22	0.489	0.537	0.472	0.163	0.197	0.162
	24	0.555	0.721	0.707	0.185	0.201	0.218
	26	0.747	0.802	0.831	0.131	0.113	0.128
	28	0.95	0.885	0.919	0.184	0.205	0.196
	30	0.978	1.01	0.978	0.184	0.182	0.191
	32	1.002	1.047	1.037	0.156	0.119	0.133
	34	1.218	1.08	1.199	0.157	0.153	0.155
	36	1.248	1.216	1.163	0.174	0.214	0.212
	38	1.241	1.283	1.332	0.196	0.226	0.171
	40	1.24	1.306	1.268	0.193	0.232	0.268
	42	1.358	1.26	1.236	0.141	0.16	0.15
	44	1.334	1.257	1.291	0.192	0.185	0.169
	46	1.374	1.336	1.334	0.168	0.187	0.171
	48	1.426	1.383	1.333	0.17	0.185	0.141
	50	1.371	1.463	1.338	0.221	0.236	0.212
	52	1.421	1.431	1.485	0.2	0.157	0.144
	54	1.468	1.493	1.448	0.175	0.146	0.148
	56	1.404	1.521	1.357	0.198	0.155	0.123
	58	1.496	1.525	1.425	0.223	0.221	0.198
panel H	% Cn with microglia
	24 h
	93.3333
	90
	86.6667

## Sheet: S3 Fig
panel A	% Cn with microglia			Unpaired t test
	24h	48h		P value	0.0405
	6.66667	16.6667		P value summary	*
	10	26.6667		Significantly different (P < 0.05)?	Yes
	13.3333	33.3333		One- or two-tailed P value?	Two-tailed
				t, df	t=2.985, df=4
panel D	% Cn with microglia			Unpaired t test
	gfp/gfp	gfp/+		P value	0.2266
	93.3333	96.6667		P value summary	ns
	90	93.3333		Significantly different (P < 0.05)?	No
	86.6667	86.6667		One- or two-tailed P value?	Two-tailed
	84.8485	93.3333		t, df	t=1.347, df=6
panel G		P1			P2			P3
	gfp/+	68.1	72.2	70.2	30.1	20.2	25.1	1	6.3	4.7
	gfp/gfp	78.1	75.4	80.1	20.2	15.3	19.2	1	2.3	0.4
panel I	% of Cn with monocyte			Unpaired t test
	24 h	48 h		P value	0.9484
	33.3333	30		P value summary	ns
	14.2857	24.1379		Significantly different (P < 0.05)?	No
	22.8571	28.5714		One- or two-tailed P value?	Two-tailed
	30.303	16.6667		t, df	t=0.06744, df=6
panel J	% of Cn within monocyte			Unpaired t test
	24 h	48 h		P value	0.721
	0	2.32558		P value summary	ns
	3.57143	0		Significantly different (P < 0.05)?	No
	0	2.5		One- or two-tailed P value?	Two-tailed
	3.0303	0		t, df	t=0.3744, df=6

[truncated: 4 more sheets: S5 Fig, S6 Fig, S7 Fig, S8 Fig]
